# Supplementary material for: Effect of Wide-Spectrum Monochromatic Lights on Growth, Phytochemistry, Nutraceuticals, and Antioxidant Potential of In Vitro Callus Cultures of Moringa oleifera
Source: Molecules. 2023 Feb 3;28(3):1497. doi: 10.3390/molecules28031497 (PMC9921732; doi:10.3390/molecules28031497)
Supplement: Supplementary file 1 [file molecules-28-01497-s001.zip]

Archive with 1 entries (1 files):
- molecules-2077529-supplementary.pdf
